# Supplementary material for: Predicting Lyme Disease: A One Health Approach
Source: Pathogens. 2026 Apr 7;15(4):393. doi: 10.3390/pathogens15040393 (PMC13118596; doi:10.3390/pathogens15040393)
Supplement: Supplementary file 1 [file pathogens-15-00393-s001.zip]

Archive with 1 entries (1 files):
- pathogens-4196120-supplementary.pdf
